# Supplementary material for: Stable Isotope and Elemental Characteristics for Origin Identification of Rice from China and Thailand
Source: Plants (Basel). 2025 Dec 23;15(1):42. doi: 10.3390/plants15010042 (PMC12787399; doi:10.3390/plants15010042)
Supplement: Supplementary file 1 [file plants-15-00042-s001.zip]

Archive with 2 entries (2 files):
- Figure S1 .pdf
- plants-3981903-supplementary.xlsx
