# Supplementary material for: Stable Isotope and Elemental Characteristics for Origin Identification of Rice from China and Thailand
Source: Plants (Basel). 2025 Dec 23;15(1):42. doi: 10.3390/plants15010042 (PMC12787399; doi:10.3390/plants15010042)
Supplement: Supplementary file 1 [file plants-15-00042-s001.zip › plants-3981903-supplementary.xlsx]

## Sheet: Table S1
Table S1. Mean annual meteorological data for regional rice growing regions in China and Thailand
Origin			T (℃)	RHU (%)	PRE (mm)	SSD (h)
Thailand			27	75	1540	2500
China	Northeast region	Heilongjiang	4.9	69	709.4	2412
		Jilin	6.8	73	730.7	2390
		Mean	5.9	71	720.1	2401
	Yangtze river basin	Hunan	18.7	78.7	1181.6	1422.8
		Hubei	16.7	75	984.8	1674.7
		Mean	17.7	76.9	1083.2	1548.8
	Southeast region	Zhejiang	18.6	70.3	1266	1717.1
		Jiangsu	16.6	72	1171.9	1933
		Mean	17.6	71.2	1289	1825.1
Note: T: Mean annual temperature; RHU: Mean annual relative humidity; PRE: Total annual precipitation; SSD: Total annual sunshine duration in hours. Data sourced from China Meteorological Administration in 2017 (Daily Meteorological Data. 2017, Dataset, http://data.cma.cn/).

## Sheet: Table S2
Table S2. PLS-DA modeling of indica rice origin China and Thailand
Sample set	Data division	Chinese indica rice accuracy (%)	Thai rice accuracy (%)	Sensitivity (Chinese indica rice)	Specificity (Thai rice )
Training set (70%)	1	100	100	1	1
	2	97.62	100	0.98	1
	3	90.7	97.73	0.91	0.98
	4	97.78	100	0.98	1
	5	95.12	97.83	0.95	0.98
	6	95.12	97.83	0.95	0.98
	7	95.35	100	0.95	1
	8	90.48	100	0.9	1
	9	97.44	100	0.97	1
	10	92.86	100	0.93	1
	Average	95.247	99.339	0.952	0.994
Testing set (30%)	1	88.24	100	0.88	1
	2	88.24	100	0.88	1
	3	87.5	100	0.88	1
	4	92.86	100	0.93	1
	5	94.44	100	0.94	1
	6	100	100	1	1
	7	93.75	100	0.94	1
	8	70.59	100	0.71	1
	9	90	100	0.9	1
	10	94.12	100	0.94	1
	Average	89.974	100	0.9	1
Note: The accuracy rates of the test set and prediction set from ten modeling iterations respectively and the corresponding validation metrics, including sensitivity and specificity.

## Sheet: Table S3
Table S3. 2019 and 2021 Raw Rice Element Data
Number	δ13C (‰)	δ15N (‰)	δ2H (‰)	δ18O (‰)	Na (mg/kg)	Mg (mg/kg)	K (mg/kg)	Ca (mg/kg)	Cr (mg/kg)	Fe (mg/kg)	Cu (mg/kg)	Zn (mg/kg)	Mn(mg/kg)	Ni (mg/kg)	Mo(mg/kg)	Al (mg/kg)	Ga (mg/kg)	Rb (mg/kg)	Sr (mg/kg)	Ba (mg/kg)	Pb (mg/kg)	Cd (mg/kg)
21DM0701	-29.0724	5.90343	-76.5961	19.9171	8.174	997.706	7.15277	2605.26	73.5421	0.201816	17.3298	15.5842	0.1413	1.30485	13.8376	2.07935	9.10261	0.317949	567.854	42.9732	83.3963	72.3948
21DM0702	-29.0028	4.82709	-81.7888	19.3739	8.26231	1013.87	16.1744	2686.62	98.1061	0.452486	19.9687	23.822	0.0836174	1.21877	15.5603	5.13731	1.8464	0.278622	483.002	11.6241	76.1245	50.1894
21DM0703	-28.8583	6.19828	-77.0082	19.1546	8.08105	746.753	14.6837	2020.36	79.541	0.579858	11.0573	42.4321	0.101025	0.75354	14.1157	4.61426	0.63064	0.286426	318.14	15.1367	88.4473	53.4668
21DM0704	-29.015	6.73642	-77.7	20.1129	5.10458	860.832	7.02891	2154.68	76.9173	0.159761	12.6351	18.3967	0.109412	1.41484	15.9725	1.44422	3.21753	0.23257	664.691	25.3486	52.3033	39.4173
21DM0705	-29.3473	4.89235	-79.5293	19.6557	4.95025	1031.72	8.85187	2498.53	68.4328	4.10097	17.9189	21.0023	0.0921891	1.33555	14.4888	2.1393	3.83612	0.312861	400.622	10.6468	82.5871	42.0149
21DM0706	-28.9338	3.78173	-78.1371	20.1645	9.39867	876.444	9.66328	2140.81	88.2812	1.20362	14.0942	18.6775	0.153267	1.09503	16.4564	2.98295	0.777841	0.349953	480.942	13.1392	129.692	50.9706
21DM0707	-28.8861	2.46393	-64.4368	18.4326	10.684	819.222	8.74399	2218.04	81.0849	2.15616	12.3148	20.8175	0.059316	0.943231	12.6613	3.56132	0.453514	0.243679	381.887	10.4953	126.09	56.5566
21DM0708	-29.0388	6.54527	-72.1307	20.0711	5.62865	1058.5	12.8826	2703.87	85.7943	0.636379	20.537	35.2524	0.145005	1.38175	15.7615	5.01949	3.90492	0.309649	594.128	10.7212	279.047	66.155
21DM0709	-29.1654	6.4099	-68.3871	19.8703	8.74023	1064.45	12.4561	2588.4	81.4453	0.573169	17.5163	27.6365	0.150073	1.38228	15.8885	3.39355	2.26094	0.527808	406.226	14.0381	191.077	41.5771
21DM0710	-27.4706	4.62985	-69.9975	20.0579	14.751	1118.56	7.62253	2679.65	85.3688	0.283764	19.72	55.2775	0.0685345	1.0324	12.5617	2.03544	2.66959	0.48386	473.06	7.99808	192.641	39.2241
21DM0711	-27.3531	4.22733	-55.6704	23.2222	8.58209	759.841	220.162	1983.61	333.256	1.30993	13.325	59.4422	0.277076	2.29676	14.0351	51.2127	5.26828	0.882859	928.172	88.5028	306.124	129.548
21DM0712	-27.626	5.4154	-59.6935	22.9685	4.72441	379.109	8.13516	1543.82	80.1181	0.729823	9.94183	23.8349	0.370792	1.95199	12.2206	2.18996	2.66085	0.258145	1495.94	116.265	250.78	42.1014
21DM0713	-27.505	3.73489	-54.0491	23.0743	7.01628	451.652	12.5258	1924.47	89.7989	0.694277	14.3669	19.4465	0.328975	2.27083	11.5978	3.6159	2.10654	0.267481	453.592	161.997	201.185	94.0374
21DM0714	-27.7782	4.6171	-50.6098	24.3743	13.4921	512.872	7.01089	1993.08	98.1399	1.51372	17.6276	20.2313	0.60496	2.72247	14.0599	2.00893	1.20191	0.318105	505.035	27.5794	232.569	47.7679
21DM0715	-27.8104	4.58429	-49.0336	24.9328	8.23413	422.867	21.9825	1633.83	133.085	8.98886	11.7558	33.3182	0.722247	2.37388	14.8951	8.01091	1.55037	0.288963	1480.88	23.0655	108.44	66.6171
21DM0716	-27.717	4.07709	-48.4552	23.5983	3.73563	439.799	9.41724	1678.38	80.6992	1.00932	17.171	22.7494	0.692313	2.75587	12.7007	3.44828	1.70661	0.302754	959.986	68.3669	231.911	47.342
21DM0717	-28.0102	4.3512	-53.0156	22.7869	8.74516	537.379	7.5946	1902.74	135.659	1.34736	12.4135	18.1941	0.268944	2.25904	14.2741	2.01066	3.93593	0.308212	828.028	137.766	305.39	59.6899
21DM0718	-27.0203	6.05144	-58.6641	24.0148	5.57674	504.337	7.05929	1748.98	108.985	1.02638	11.0693	18.7778	0.489538	2.6637	13.671	1.71592	2.56115	0.372116	988.108	126.311	148.391	43.184
21DM0719	-27.6725	3.33184	-54.5171	24.3786	6.10837	700.148	8.40894	1975.62	113.103	0.500049	10.9414	18.9649	0.280837	2.18347	16.2526	1.89655	3.62278	0.245099	492.759	52.6108	106.852	92.5123
21DM0720	-27.9754	3.86198	-51.5436	22.502	3.09073	430.733	9.73357	1676.57	54.3619	0.805658	11.4772	43.7909	0.493594	2.59414	9.01289	2.94118	2.12475	0.152243	597.632	29.1127	148.183	41.65
21DM0721	-27.9404	5.0552	-58.9925	23.5509	3.33498	633.226	6.39825	1981.77	74.2589	1.14755	30.8647	21.1738	1.06084	4.21344	15.9566	2.91502	1.9437	0.365044	511.66	202.001	161.564	27.6927
21DM0722	-29.3473	4.89235	-79.5293	19.6557	4.95025	1031.72	8.85187	2498.53	68.4328	4.10097	17.9189	21.0023	0.0921891	1.33555	14.4888	2.1393	3.83612	0.312861	400.622	10.6468	82.5871	42.0149
21DM0723	-28.9338	3.78173	-78.1371	20.1645	9.39867	876.444	9.66328	2140.81	88.2812	1.20362	14.0942	18.6775	0.153267	1.09503	16.4564	2.98295	0.777841	0.349953	480.942	13.1392	129.692	50.9706
21DM0724	-28.8861	2.46393	-64.4368	18.4326	10.684	819.222	8.74399	2218.04	81.0849	2.15616	12.3148	20.8175	0.059316	0.943231	12.6613	3.56132	0.453514	0.243679	381.887	10.4953	126.09	56.5566
21DM0725	-29.0388	6.54527	-72.1307	20.0711	5.62865	1058.5	12.8826	2703.87	85.7943	0.636379	20.537	35.2524	0.145005	1.38175	15.7615	5.01949	3.90492	0.309649	594.128	10.7212	279.047	66.155
19DM001	-26.8168	5.10876	-66.9232	19.9457	0.0035	480	1095	93	0.459	3.74	2.11	16.4	19.4	0.395	0.334	0.402	0.0203	1.94	0.941	0.0959	0.0125	0.00268
19DM002	-27.601	4.99011	-65.0794	18.7671	0.0035	407	924	129	0.373	12.65	1.45	19.7	11.6	0.485	0.348	3.58	0.0374	0.986	0.189	0.15	0.116	0.00142
19DM003	-26.131	6.746	-64.3168	20.0246	0.0035	266	845	78.3	0.938	6.07	1.72	12.7	13.9	0.414	0.362	18.1	0.164	1.18	0.0857	0.66	0.0173	0.00299
19DM004	-27.3676	7.48331	-65.9116	19.0209	0.0035	248	735	53.9	0.331	5.75	1.35	11.2	9.04	0.885	0.526	3.28	0.0108	0.671	0.0175	0.0548	0.00553	0.00207
19DM005	-26.931	8.48276	-65.9588	19.1428	1.58	439	1258	107	0.253	4.96	1.49	9.72	19.7	0.347	0.2	1.95	0.0164	0.907	0.273	0.0778	3.5e-05	0.00566
19DM006	-27.2031	6.53411	-63.765	19.2158	0.0035	328	1036	82.4	0.215	3.57	1.66	16.2	13.9	0.392	0.355	0.571	0.00839	0.734	0.0811	0.0481	0.0855	0.00309
19DM007	-27.144	8.71279	-62.7505	18.6093	6.09	461	1022	94.7	0.297	11.17	1.76	11.3	14.5	0.426	0.258	4.07	0.0126	0.943	0.0493	0.0598	3.5e-05	0.00203
19DM008	-27.6075	5.83178	-60.6983	19.1352	0.0035	409	1159	102	0.397	2.67	1.73	13.7	13.8	0.396	0.335	1.23	0.0139	1.98	0.158	0.0766	3.5e-05	0.00365
19DM009	-26.8171	5.62981	-70.719	19.614	0.0035	281	775	66.3	0.226	6.27	1.03	11.8	12.3	0.479	0.218	15.26	0.0321	0.541	0.062	0.121	0.00911	0.0039
19DM010	-26.5607	5.3519	-65.3958	19.7808	0.0035	192	769	79.1	0.327	8.93	2.11	15.6	19.9	1.14	0.338	6.48	0.017	2.47	0.0494	0.0895	3.5e-05	0.0252
19DM011	-26.5438	6.28854	-73.75	17.6825	0.0035	180	913	71.6	0.889	6.66	2.31	15.3	13.7	1.17	0.432	3.98	0.0225	2.94	4.5e-05	0.0983	3.5e-05	0.00897
19DM012	-27.28	5.73813	-68.4373	19.3846	0.0035	303	887	77.9	0.34	10.47	1.37	14.3	13.4	0.951	0.334	10.63	0.0488	2.67	0.121	0.19	3.5e-05	0.00905
19DM013	-27.3208	5.95008	-66.8364	19.3459	13.9	333	1046	106	0.295	3.41	1.57	9.16	19.5	0.501	0.389	2.26	0.015	1.81	0.0346	0.0866	3.5e-05	0.00696
19DM014	-27.3399	4.38068	-65.9642	18.3672	30.1	285	901	114	0.35	8.83	1.6	16.5	10.1	0.233	0.235	0.003	0.0001	2.93	0.0119	0.0108	0.0354	0.00123
19DM015	-27.408	6.4982	-66.866	18.6119	38	383	1049	177	0.418	7.17	2.05	20.1	21	0.384	0.441	0.889	0.0256	0.652	0.0215	0.11	0.149	0.000956
19DM016	-27.4851	4.79112	-61.5418	18.1798	0.0035	232	936	82.5	2.36	76.64	2.23	10.8	10.5	1.15	0.507	39.83	0.0937	3.02	0.477	0.324	0.0904	0.00398
19DM017	-27.5121	7.75006	-62.6436	18.992	0.0035	214	753	65.7	0.156	1.74	2.39	12.9	13.8	0.301	0.416	0.003	0.0001	2.41	4.5e-05	0.0001	3.5e-05	0.0116
19DM018	-27.9575	8.10413	-62.1685	19.4166	0.0035	237	763	65.2	0.201	2.73	2.24	11.4	14.4	0.594	0.548	0.003	0.0001	2.03	4.5e-05	0.0001	3.5e-05	0.00282
19DM019	-27.6699	7.24151	-62.8247	19.2552	1.98	246	781	80.3	0.18	1.89	1.31	10.8	9.76	0.424	0.407	0.003	0.0001	1.61	4.5e-05	0.0001	3.5e-05	0.00307
19DM020	-27.3854	5.77545	-64.3573	19.3326	0.0035	264	785	65.3	0.478	6.01	2.41	12.9	15.1	0.445	0.518	0.003	0.0001	1.81	4.5e-05	0.0122	3.5e-05	0.0193
19DM021	-27.4974	4.15856	-67.5556	19.4946	0.0035	254	815	79.1	0.235	3.74	1.9	13.5	10.8	0.442	0.616	0.174	0.0001	1.8	4.5e-05	0.00213	3.5e-05	0.000213
19DM022	-27.4841	6.46793	-63.6257	19.7546	0.0035	263	878	68.6	0.264	14.52	2.21	11.3	13.1	0.848	0.296	2	0.00163	1.97	4.5e-05	0.0306	3.5e-05	0.00837
19DM023	-27.547	6.34	-65.2378	19.3864	18.1	239	755	104	0.412	3.69	2	10.5	9.67	1.82	0.258	9.67	0.0196	1.89	4.5e-05	0.0845	3.5e-05	0.00338
19DM024	-26.4428	5.94229	-64.5982	19.8461	0.0035	276	835	121	0.592	14.85	1.7	18.3	11.8	0.651	0.295	37.02	0.0901	1.96	0.0856	0.37	0.0041	0.00228
19DM025	-26.3987	5.71014	-64.0339	20.2811	0.0035	202	694	97.5	0.182	5.5	1.69	17.5	10.4	0.417	0.343	1.79	0.0158	1.54	0.0279	0.0645	3.5e-05	0.00223
